# Supplementary material for: Diagnosis and Treatment of Lumbar Giant Cell Tumor of the Spine: Update on Current Management Strategies
Source: Diagnostics (Basel). 2022 Mar 30;12(4):857. doi: 10.3390/diagnostics12040857 (PMC9032786; doi:10.3390/diagnostics12040857)
Supplement: Supplementary file 1 [file diagnostics-12-00857-s001.zip]

Archive with 1 entries (1 files):
- Supplemental Table S1.xlsx
