# Supplementary material for: Diagnosis and Treatment of Lumbar Giant Cell Tumor of the Spine: Update on Current Management Strategies
Source: Diagnostics (Basel). 2022 Mar 30;12(4):857. doi: 10.3390/diagnostics12040857 (PMC9032786; doi:10.3390/diagnostics12040857)
Supplement: Supplementary file 1 [file diagnostics-12-00857-s001.zip › Supplemental Table S1.xlsx]

## Sheet: Sheet1
Summary of Studies Pertaining to Surgical Treatment of Giant Cell Tumor of Spine
Author	Study Name	Study Type	Level of Evidence	Total number of cases (n)	Anatomic Location	Surgical Techniques	Adjuvant Therapies Used	Recurrence Rate	Metastases/Malignant Transformation	Complications	Conclusions
Xu	Factors affecting prognosis of patients with giant cell tumors of the mobile spine: retrospective analysis of 102 patients in a single center	Retrospective Case Series	III	102	Cervical: 37 Thoracic: 47 Lumbar: 18	Total En Bloc Spondylectomy Piecemeal En Bloc Spondylectomy Subtotal Spondylectomy	Bisphosphonates, PAE, cisplatin, RT, methotrexate	Total Recurrence: 38/102 (37.2%) Total En Bloc Spondylectomy (n=11): 1/11 (9%) Piecemeal En Bloc Spondylectomy (n=25): 7/25 (28%) Subtotal Spondylectomy (n=66): 30/66 (45%)	None recorded	7 mortalities secondary to disease progression in recurrent cases who did not undergo repeat resection	Improved RFS: Total Resection, Bisphosphanate treatment, Age >40 No Change in RFS: Cisplatin, Methotrexate, RT, PAE
Boriani	Giant cell tumor of the mobile spine: a review of 49 cases	Retrospective Case Series	III	49	Cervical: 6 Thoracic: 21 Lumbar: 22	Total En Bloc Spondylectomy Intralesional Resection	RT	Total Recurrence: 11/49 (22.4%) Total En Bloc Spondylectomy (n=11): 1/13 (7%) Intralesional Curettage (n=18): 8/17 (47%)	6/49 (12%) developed pulmonary metastases	6 hardware related complications 3 Dural Tears 1 case of post-op retrograde ejaculation 1 case of post-op Horner Syndrome 3 deaths: 2 due to disseminated disease, 1 in immediate post-operative period	Impoved RFS: Total resection, Age >25 No Change in RFS: RT (intra-lesional resection only)
Hart	A System for Surgical Staging and Management of Spine Tumors: A Clinical Outcome Study of Giant Cell Tumors of the Spine	Retrospective Case Series	III	36	Cervical: 8 Thoracic: 13 Lumbar: 15	Total En Bloc Spondylectomy Intralesional Resection	RT, PAE	Total Recurrence: 5/28 (17.9)%) Total En Bloc Spondylectomy (n=1): 0/1 (0%) Intralesional Curettage (n=18): 8/17 (47%)	1 case of malignant transformatiion to osteogenic sarcoma after RT	3 pseudoarthroses requiring reoperation 1 return to OR for incomplete resection 1 Ureter tear 1 internal jugular vein rupture 1 C5 nerve root transection	WBB staging system is useful for planning of intra-lesional vs total spondylectomy for GCT of the spine.
Jia	Clinical features and prognostic factors of pediatric spine giant cell tumors: report of 31 clinical cases in a single center	Case Series	III	31	Cervical: 11 Thoracic: 10 Lumbar: 4 Sacrum: 6	Total En Bloc Spondylectomy Piecemeal En Bloc Spondylectomy Subtotal Spondylectomy	Bisphosphonates, RT,	Total Recurrence: 12/31 (38.7%) Total En Bloc Spondylectomy (n=4): 0/4 (0%) Piecemeal En Bloc Spondylectomy (n=14): 3/14 (21%) Subtotal Spondylectomy (n=13): 9/13 (31%)	None	2 cases of pleural damage 2 cases of wound infection, 1 requiring return to OR	Improved RFS: Total Spondylectomy (En Bloc or Piecemeal), Bisphosphonates,
Zhou	Surgical treatment of giant cell tumors of the sacrum and spine combined with pre- operative transarterial embolization	Case Series	III	28	Thoracic: 8 Lumbar: 5 Sacrum 15	Intralesional w/ or w/o stabilization	PEA (all patients), RT	Total Recurrence: 8/28 (28.6%)	None	4 patients had partial neurologic loss of function 6 wound complications 1 CSF leak	PAE reduces blood loss and facilitates removal of tumor
Yokogawa	Total spondylectomy for Enneking stage III giant cell tumor of the mobile spine	Case Series	III	25	Cervical: 3 Thoracic: 9 Lumbar: 13	Total En Bloc Spondylectomy Total Piecemeal Spondylectomy	Bisphosphonates, Denosumab, RT	Total Recurrence: 2/25 (8%) Total En Bloc Spondylectomy (n=12): 0/12 (0%) Piecemeal En Bloc Spondylectomy (n=12): 2/12 (17%)	None	6 re-operations (1 SSI, 1 esophageal fistula, 3 hardware failure, 1 combined hardware failure with SSI) Transient nerve root injury in 11/25 cases	Trend towards significance for improved RFS in TES vs TPS
Zhou	Surgical approach selection for total spondylectomy for the treatment of giant cell tumors in the lumbar spine: A retrospective analysis of 12 patients from a single center	Case Series	III	12	Lumbar: 12	Total Spondylectomy via posterior only, posterior+anterior, and posterior+anterolateral approach	Not described	Total Recurrrence: 2/12 (17%) Posterior Only: 0/2 (0%) Posterior+Anterior: 1/6 (17%) Posterior+Anterolateral: 1/4 (25%)	2 recurrent cases had direct involvement of neural roots necessitating neural root removal	1 Peritoneal tear with iliac vein injury 3 cases of temporary postoperative paraplegia at L5 (all resolved within 8 months) 2 dural tears 2 pleural tears 1 hardware failure requiring revision surgery	Isolated posterior approach is appropriate for tumors located in L1∼L4 which extend into layers B∼D or A and involves sectors 1∼3 or 10∼12. Tumors which invade beyond layer A and involve sectors 1∼12, including those with a soft tissue mass extending from layer A, with involvement of sectors 4∼9, a posterior approach combined with an anterolateral or anterior approach is required. For L5 tumors, …
Shimada	Giant cell tumor of fifth lumbar vertebrae: two case reports and review of the literature	Case Report	IV	2	L5	Total En Bloc Spondylectomy Subtotal Spondylectomy	PEA, RT	Total Recurrence: 0/2 (0%)	None	1 case aborted before complete spondylectomy achieved due to massive blood loss	TES is technically challenging, but adjuvant therapy in conjunction with Subtotal Spondylectomy provides a safe alternative if unable to achieve TES in OR.
Minato	Minimally Invasive Spinal Stabilization with Denosumab before Total Spondylectomy for a Collapsing Lower Lumbar Spinal Giant Cell Tumor	Case Report	IV	1	Lumbar	Two Stage Technique: Initial posterior stabilization of pathologic fracture with complete resection following denosumab therapy	Denosumab	Total Recurrence: 0/1 (0%)	1 lung nodule which reduced in size following denosumab and remained stable after discontinuation of denosumab therapy	None	Initial stabilization prevented worsening of pathologic fracture and progression of neurologic injury during administration of denosumab
Kinoshita	Successful total en bloc spondylectomy of the L3 vertebra with a paravertebral giant cell tumor following preoperative treatment with denosumab: A case report	Case Report	IV	1	L3	Total En Bloc Spondylectomy	Denosumab	Total Recurrence: 0/1 (0%)	None	None	Pre-operative denosumab facilitated safe removal due to calcification of tumor margins
Chin	Three-Level Lumbar En Bloc Spondylectomy with Three-Dimensional−Printed Vertebrae Reconstruction for Recurrent Giant Cell Tumor	Case Report	IV	1	L1-L3	3-Level Total En Bloc Spondylectomy with insertion of 3D Printed Vertebrae	Denosumab	Total Recurrence: 0/1 (0%)	None	Left L1-L3 nerve roots sacrificed for tumor removal	First TES with 3D printed vertebral implant
de Carvalho Cavalcante	Spondylectomy for giant cell tumor after denosumab therapy	Case Report	IV	1	L4	Total En Bloc Spondylectomy	Denosumab	Total Recurrence: 0/1 (0%)	None	None	Pre-operative denosumab facilitated safe removal due to calcification of tumor margins
Santiago-Dieppa	L4 and L5 spondylectomy for en bloc resection of giant cell tumor and review of the literature	Case Report	IV	1	L4/L5	Total En Bloc Spondylectomy	None	Total Recurrence: 0/1 (0%)	None	Deep wound infection requiring return to OR CSF Leak	TES can be used for multilevel GCTS
Samartzis	Giant cell tumor of the lumbar spine: operative management via spondylectomy and short-segment, 3-column reconstruction with pedicle recreation	Case Report	IV	1	L3	Total En Bloc Spondylectomy with Posterior-Anterior-Posterior approach and reconstruction of pedicles	None	Total Recurrence: 0/1 (0%)	None	No complications	TES with 3-column reconstruction provides immediate spinal stability with no evidence of early hardware failure
